# Supplementary material for: High-Performance Ultraviolet Photodetectors Based on Nanoporous GaN with a Ga2O3 Single-Crystal Layer
Source: Nanomaterials (Basel). 2024 Jul 8;14(13):1165. doi: 10.3390/nano14131165 (PMC11243192; doi:10.3390/nano14131165)
Supplement: Supplementary file 1 [file nanomaterials-14-01165-s001.zip]

Archive with 1 entries (1 files):
- nanomaterials-3073703-supplementary.pdf
